# Supplementary material for: Antioxidant and Antifungal Activities and Characterization of Phenolic Compounds Using Ultra-High Performance Liquid Chromatography and Mass Spectrometry (UPLC-MS) of Aqueous Extracts and Fractions from Verbesina sphaerocephala Stems
Source: Plants (Basel). 2024 Oct 5;13(19):2791. doi: 10.3390/plants13192791 (PMC11479107; doi:10.3390/plants13192791)
Supplement: Supplementary file 1 [file plants-13-02791-s001.zip]

Archive with 1 entries (1 files):
- plants-3190441-supplementary.pdf
